# Supplementary material for: Characterizing the Exercise Behaviour, Preferences, Barriers, and Facilitators of Cancer Survivors in a Rural Canadian Community: A Cross-Sectional Survey
Source: Curr Oncol. 2021 Aug 19;28(4):3172–87. doi: 10.3390/curroncol28040276 (PMC8395505; doi:10.3390/curroncol28040276)
Supplement: Supplementary file 1 [file curroncol-28-00276-s001.zip]

Archive with 1 entries (1 files):
- curroncol-1342244-supplementary.pdf
